# Supplementary material for: Effect of Freeze-Dried Porcine Platelet Lysate on Wound Healing in Rats
Source: Medicina (Kaunas). 2025 Jun 17;61(6):1098. doi: 10.3390/medicina61061098 (PMC12195345; doi:10.3390/medicina61061098)
Supplement: Supplementary file 1 [file medicina-61-01098-s001.zip]

Archive with 1 entries (1 files):
- medicina-3673054-supplementary.pdf
